# Supplementary material for: PISAD: reference-free intraspecies sample anomalies detection tool based on k-mer counting
Source: Gigascience. 2025 Jun 17;14:giaf061. doi: 10.1093/gigascience/giaf061 (PMC12202988; doi:10.1093/gigascience/giaf061)
Supplement: giaf061_Supplemental_Files [file giaf061_supplemental_files.zip]

Archive with 5 entries (5 files):
- figs1.png
- figs2.png
- figs3.png
- figs4.png
- supplement tables.PDF
